# Supplementary material for: Phylogeny and Body Size Predict Distress Call Divergence in Bats: A Comparative Analysis
Source: Animals (Basel). 2025 Nov 12;15(22):3268. doi: 10.3390/ani15223268 (PMC12649752; doi:10.3390/ani15223268)
Supplement: Supplementary file 1 [file animals-15-03268-s001.zip]

Archive with 1 entries (1 files):
- animals-3925461-supplementary.pdf
